# Supplementary material for: Identifying challenges to critical incident decision-making through a macro-, meso-, and micro- lens: A systematic synthesis and holistic narrative analysis
Source: Front Psychol. 2023 Mar 28;14:1100274. doi: 10.3389/fpsyg.2023.1100274 (PMC10086351; doi:10.3389/fpsyg.2023.1100274)
Supplement: Supplementary file 1 [file Table_1.XLSX]

## Sheet: Sheet1
Article	Primary Narrative	Macro Sub Narrative	Meso Sub Narrative	Micro Sub Narrative	Secondary Narratives	Macro Sub Narrative	Meso Sub Narrative	Micro Sub Narrative	Tertiary Narrative	Macro Sub Narrative	Meso Sub Narrative	Micro Sub Narrative
Alison, L., Palasinski, M., Waring, S., Humphrey, A., Humann, M., Shortland, N., & Bowman Grieve, L. (2018). Between a rock and a hard place of geopolitically sensitive threats–critical incidents and decision inertia. Behavioral Sciences of Terrorism and Political Aggression, 10(3), 207-224.	Macro	Emergency Management Doctrine
Alison, L., Power, N., van den Heuvel, C., & Waring, S. (2015). A taxonomy of endogenous and exogenous uncertainty in high-risk, high-impact contexts. Journal of Applied Psychology, 100(4), 1309	Meso		Risk, Uncertainty & Avoidance		Micro			Decision Inertia
Alison, L., Power, N., van den Heuvel, C., Humann, M., Palasinksi, M., & Crego, J. (2015). Decision inertia: Deciding between least worst outcomes in emergency responses to disasters. Journal of Occupational and Organizational Psychology, 88(2), 295-321.	Micro			Decision Inertia
Allen, D. K., Karanasios, S., & Norman, A. (2014). Information sharing and interoperability: the case of major incident management. European Journal of Information Systems, 23(4), 418-432.	Meso		Interoperability, Communication & Coordination		Macro	Politics, Policy and Reform
Banipal, K. (2006). Strategic approach to disaster management: lessons learned from Hurricane Katrina. Disaster Prevention and Management: An International Journal.	Macro	Politics, Policy and Reform
Birkland, T. A., & DeYoung, S. E. (2011). Emergency response, doctrinal confusion, and federalism in the Deepwater Horizon oil spill. Publius: The Journal of Federalism, 41(3), 471-493.	Macro	Politics, Policy and Reform
Bonkiewicz, L., & Ruback, R. B. (2012). The role of the police in evacuations: Responding to the social impact of a disaster. Police Quarterly, 15(2), 137-156	Meso		Risk, Uncertainty & Avoidance		Micro			Other Cognitive Constraints
Brown, O., Power, N., & Conchie, S. M. (2020). Immersive simulations with extreme teams. Organizational Psychology Review, 10(3-4), 115-135.	Meso		Technology
Brown, O., Power, N., & Conchie, S. M. (2021). Communication and coordination across event phases: A multi‐team system emergency response. Journal of Occupational and Organizational Psychology.	Meso		Interoperability, Communication & Coordination
Chen, R., Sharman, R., Rao, H. R., & Upadhyaya, S. J. (2008). Coordination in emergency response management. Communications of the ACM, 51(5), 66-73.	Meso		Interoperability, Communication & Coordination		Macro	Politics, Policy and Reform
Cohen-Hatton, S. R., & Honey, R. C. (2015). Goal-oriented training affects decision-making processes in virtual and simulated fire and rescue environments. Journal of Experimental Psychology: Applied, 21(4), 395.	Meso		Interoperability, Communication & Coordination
Cohen-Hatton, S. R., Butler, P. C., & Honey, R. C. (2015). An investigation of operational decision making in situ: Incident command in the UK fire and rescue service. Human Factors, 57(5), 793-804.	Meso		Organisational Structure
Craigie, R. J., Farrelly, P. J., Santos, R., Smith, S. R., Pollard, J. S., & Jones, D. J. (2020). Manchester Arena bombing: lessons learnt from a mass casualty incident. BMJ Mil Health, 166(2), 72-75.	Macro	Politics, Policy and Reform			Meso		Interoperability, Communication & Coordination
Crawford, K., & Finn, M. (2015). The limits of crisis data: analytical and ethical challenges of using social and mobile data to understand disasters. GeoJournal, 80(4), 491-502.	Macro	Ethical Issues
French, P. E., & Raymond, E. S. (2009). Pandemic influenza planning: An extraordinary ethical dilemma for local government officials. Public Administration Review, 69(5), 823-830.	Macro	Ethical Issues
Gerber, B. J. (2007). Disaster management in the United States: Examining key political and policy challenges. Policy Studies Journal, 35(2), 227-238.	Macro	Politics, Policy and Reform
Ghaemmaghami, A., Inkpen, R., Charman, S., Ilett, C., Bennett, S., Smith, P., & Newiss, G. (2021). Responding to the public during a pandemic: perceptions of ‘satisfactory’ and ‘unsatisfactory’ policing. Policing.	Macro	Politics, Policy and Reform
Gil-Garcia, J. R., Pardo, T. A., & Sayogo, D. S. (2016). From bureaucratic machines to inter-organizational networks: Characterizing the response to the World Trade Center crisis. Transforming Government: People, Process and Policy.	Macro	Politics, Policy and Reform			Meso		Interoperability, Communication & Coordination
Hine, K. A., & Bragias, A. (2021). Effective communication during major crises: a systematic literature review to identify best practices for police. Police Practice and Research, 22(5), 1492-1507.	Meso		Interoperability, Communication & Coordination
Healey, M., Wong, W. B., Stanton, N. A., Hodgkinson, G. P., Teo, S., & Wong, B. W. (2009, June). Responding effectively to civil emergencies: The role of transactive memory in the performance of multiteam systems. In NDM9: Naturalistic Decision Making and Computers (pp. 53-59). British Computer Society.	Micro			Other Cognitive Constraints
Home Office. (2021). National Critical Incident Management. https://assets.publishing.service.gov.uk/government/uploads/system/uploads/attachment_data/file/1013914/national-critical-incident-management-guidance-v13.0-ext.pdf	Macro	Politics, Policy and Reform
House, A., Power, N., & Alison, L. (2014). A systematic review of the potential hurdles of interoperability to the emergency services in major incidents: recommendations for solutions and alternatives. Cognition, technology & work, 16(3), 319-335.	Macro	Emergency Management Doctrine			Meso		Interoperability, Communication & Coordination
House of Commons. (2020). Parliamentary scrutiny of the government’s handling of COVID-19. https://publications.parliament.uk/pa/cm5801/cmselect/cmpubadm/377/37702.htm	Macro	Politics, Policy and Reform
Jennings, B., Arras, J. D., Barrett, D. H., & Ellis, B. A. (Eds.). (2016). Emergency ethics: Public health preparedness and response. Oxford University Press.	Macro	Ethical Issues
Kalajtzidis, J. (2016). Ethical decision making during disasters. Human Affairs, 26(1), 18-25.	Macro	Ethical Issues
Kapucu, N. (2009). Interorganizational coordination in complex environments of disasters: The evolution of intergovernmental disaster response systems. Journal of Homeland Security and Emergency Management, 6(1).	Macro	Emergency Management Doctrine			Meso		Policy, Procedure & Process
Kapucu, N., & Garayev, V. (2011). Collaborative decision-making in emergency and disaster management. International Journal of Public Administration, 34(6), 366-375.	Meso		Interoperability, Communication & Coordination
Larkin, G. L., & Arnold, J. (2003). Ethical considerations in emergency planning, preparedness, and response to acts of terrorism. Prehospital and Disaster Medicine, 18(3), 170-178.	Macro	Ethical Issues
Laufs, J., & Waseem, Z. (2020). Policing in pandemics: A systematic review and best practices for police response to COVID-19. International journal of disaster risk reduction, 101812.	Macro	Politics, Policy and Reform			Meso		Interoperability, Communication & Coordination		Micro			Therapeutic Jurisprudence
Leider, J. P., DeBruin, D., Reynolds, N., Koch, A., & Seaberg, J. (2017). Ethical guidance for disaster response, specifically around crisis standards of care: a systematic review. American journal of public health, 107(9), e1-e9.	Macro	Ethical Issues
May, T. (2004). Political authority in a bioterror emergency. Journal of Law, Medicine & Ethics, 32(1), 159-163.	Macro	Politics, Policy and Reform			Meso		Policy, Procedure & Process
Miller, R. K., & Mach, K. J. (2021). Roles and experiences of non-governmental organisations in wildfire response and recovery. International Journal of Wildland Fire.	Meso		Interoperability, Communication & Coordination
Newiss, G., Charman, S., Ilett, C., Bennett, S., Ghaemmaghami, A., Smith, P., & Inkpen, R. (2021). Taking the strain? Police well-being in the COVID-19 era. The Police Journal, 0032258X211044702.	Micro			Therapeutic Jurisprudence
O'Brien, G., & Read, P. (2005). Future UK emergency management: new wine, old skin?. Disaster Prevention and Management: An International Journal.	Macro	Emergency Management Doctrine
Pollock, K. (2013). Review of persistent lessons identified relating to interoperability from emergencies and major incidents since 1986. Occasional Paper, 6.	Meso		Interoperability, Communication & Coordination
Power, N. (2018). Extreme teams: Toward a greater understanding of multiagency teamwork during major emergencies and disasters. American Psychologist, 73(4), 478.	Meso		Interoperability, Communication & Coordination
Power, N., & Alison, L. (2017). Redundant deliberation about negative consequences: Decision inertia in emergency responders. Psychology, Public Policy, and Law, 23(2), 243.	Micro			Decision Inertia	Meso		Risk, Uncertainty & Avoidance		Macro	Economic Issues
Rebera, A. P., & Rafalowski, C. (2014). On the spot ethical decision-making in CBRN (chemical, biological, radiological or nuclear event) response. Science and engineering ethics, 20(3), 735-752.	Macro	Politics, Policy and Reform			Micro			Decision Inertia
Robert, B., & Lajtha, C. (2002). A new approach to crisis management. Journal of contingencies and crisis management, 10(4), 181-191.	Macro	Emergency Management Doctrine
Rutkow, L., Gable, L., & Links, J. M. (2011). Protecting the mental health of first responders: Legal and ethical considerations. The Journal of Law, Medicine & Ethics, 39(1), 56-59.	Macro	Ethical Issues			Micro			Therapeutic Jurisprudence
French, P. E., & Raymond, E. S. (2009). Pandemic influenza planning: An extraordinary ethical dilemma for local government officials. Public Administration Review, 69(5), 823-830.	Meso		Interoperability, Communication & Coordination
Salmon, P., Stanton, N., Jenkins, D., & Walker, G. (2011). Coordination during multi‐agency emergency response: issues and solutions. Disaster Prevention and Management: An International Journal.	Meso		Interoperability, Communication & Coordination		Macro	Emergency Management Doctrine			Micro			Other Cognitive Constraints
Scavo, C., Kearney, R. C., & Kilroy Jr, R. J. (2008). Challenges to federalism: Homeland security and disaster response. Publius: The Journal of Federalism, 38(1), 81-110.	Macro	Politics, Policy and Reform
Shortland, N., Alison, L., Thompson, L., Barrett-Pink, C., & Swan, L. (2020). Choice and consequence: A naturalistic analysis of least-worst decision-making in critical incidents. Memory & Cognition, 48(8), 1334-1345.	Micro			Decision Inertia
Smith, K., & Milne, B. (2018). Witness interview strategy for critical incidents (WISCI). Journal of Forensic Practice.	Micro			Therapeutic Jurisprudence
Smith, N., & Barrett, E. C. (2019). Psychology, extreme environments, and counter-terrorism operations. Behavioral sciences of terrorism and political aggression, 11(1), 48-72.	Micro			Other Cognitive Constraints
Smith, W., & Dowell, J. (2000). A case study of co-ordinative decision-making in disaster management. Ergonomics, 43(8), 1153-1166.	Meso		Interoperability, Communication & Coordination		Micro			Decision Inertia
Steigenberger, N. (2016). Organizing for the big one: A review of case studies and a research agenda for multi‐agency disaster response. Journal of Contingencies and Crisis management, 24(2), 60-72.	Meso		Interoperability, Communication & Coordination
Stevens, A. (2020). Governments cannot just ‘follow the science’on COVID-19. Nature Human Behaviour, 4(6), 560-560	Macro	Politics, Policy and Reform
Timperio, G., Panchal, G. B., De Souza, R., Goh, M., & Samvedi, A. (2016, September). Decision making framework for emergency response preparedness: A supply chain resilience approach. In 2016 IEEE International Conference on Management of Innovation and Technology (ICMIT) (pp. 78-82). IEEE.	Macro	Emergency Management Doctrine
van den Heuvel, C., Alison, L., & Crego, J. (2012b). How uncertainty and accountability can derail strategic ‘save life’decisions in counter‐terrorism simulations: A descriptive model of choice deferral and omission bias. Journal of Behavioral Decision Making, 25(2), 165-187.	Meso		Risk, Uncertainty & Avoidance		Micro			Therapeutic Jurisprudence
van den Heuvel, C., Alison, L., & Power, N. (2014). Coping with uncertainty: Police strategies for resilient decision-making and action implementation. Cognition, Technology & Work, 16(1), 25-45.	Meso		Risk, Uncertainty & Avoidance		Micro			Therapeutic Jurisprudence
Waring, S., Alison, L., Carter, G., Barrett‐Pink, C., Humann, M., Swan, L., & Zilinsky, T. (2018). Information sharing in interteam responses to disaster. Journal of occupational and organizational psychology, 91(3), 591-619	Meso		Interoperability, Communication & Coordination
Waring, S., Alison, L., Shortland, N., & Humann, M. (2020). The role of information sharing on decision delay during multiteam disaster response. Cognition, Technology & Work, 22(2), 263-279.	Meso		Interoperability, Communication & Coordination
Wilkinson, B., Cohen‐Hatton, S. R., & Honey, R. C. (2019). Decision‐making in multi‐agency groups at simulated major incident emergencies: In situ analysis of adherence to UK doctrine. Journal of Contingencies and Crisis Management, 27(4), 306-316.	Meso		Interoperability, Communication & Coordination		Macro	Emergency Management Doctrine
Wright, K. (2016). Resilient communities? Experiences of risk and resilience in a time of austerity. International Journal of Disaster Risk Reduction, 18, 154-161.	Macro	Economic Issues
